# Supplementary material for: Identification of Surprisingly Diverse Type IV Pili, across a Broad Range of Gram-Positive Bacteria
Source: PLoS One. 2011 Dec 21;6(12):e28919. doi: 10.1371/journal.pone.0028919 (PMC3244431; doi:10.1371/journal.pone.0028919)
Supplement: Table S1 — Type IV pilus biogenesis and and pilin-like genes (with PilFind training data, GI numbers, URLs, etc). (XLS) [file pone.0028919.s001.xls]

## Sheet: Table S2
Supplemental Table 1. Type IV pilus biogenesis and and pilin-like genes (with PilFind training data, GI numbers, URLs, etc)
							TFP Biosynthetic genes								Putative Pilins
							ATPases		Memb Prots	Peptidases					(PilFind+ and/or curated or experimentally validated)
	Species					Proteins**	pilB, tadA, comGA	pilT	pilC, tadB/C, comGB	pilD/U, tadV, comC	Operon type	pil	tad	com	Within TFP operon	training data (-2 to +5)*	Outside TFP operon	Annotation
Gram-positive bacteria				GI No.	RefSeq	187758	98	23	131	77		37	37	24	219	58	72
Actinomycetales												0	5	0
1	Corynebacterium	glutamicum	R	GI:145294042	NC_009342	3052	GI:145294432		GI:145294433		tad				GI:145294435			hypothetical protein cgR_0390	ftp://ftp.ncbi.nih.gov/genomes/Bacteria/Corynebacterium_glutamicum_R/NC_009342.faa
			+ plasmid pCGR1	GI:145297095	NC_009343	28			GI:145294434						GI:145294436			hypothetical protein cgR_0391	ftp://ftp.ncbi.nih.gov/genomes/Bacteria/Corynebacterium_glutamicum_R_uid58897/NC_009343.faa
																	GI:145295265	sec-independent translocase
																	GI:145296329	hypothetical protein cgR_2244
																	GI:145296948	hypothetical protein cgR_2848
2	Mycobacterium	tuberculosis	H37Rv	GI:57116681	NC_000962	3989	GI:57117141		GI:15610793	GI:15609688	tad				GI:15610792			hypothetical protein Rv3656c	ftp://ftp.ncbi.nih.gov/genomes/Bacteria/Mycobacterium_tuberculosis_H37Rv/NC_000962.faa
									GI:15610794
3	Streptomyces	avermitilis	MA-4680	GI:162960844	NC_003155	7580	GI:29826725		GI:29826726		tad				GI:29826730			hypothetical protein SAV_190	ftp://ftp.ncbi.nih.gov/genomes/Bacteria/Streptomyces_avermitilis/NC_003155.faa
			+ plasmid SAP1	GI:29826443	NC_004719	96			GI:29826727										ftp://ftp.ncbi.nih.gov/genomes/Bacteria/Streptomyces_avermitilis_MA_4680_uid57739/NC_004719.faa
							GI:29829795		GI:29829793	GI:29831367	tad				GI:29829790			hypothetical protein SAV_3248
									GI:29829794
							GI:29831149		GI:29831150		tad				GI:29831153			hypothetical protein SAV_4610
															GI:29831154			hypothetical protein SAV_4611
																	GI:29826909	hypothetical protein SAV_369
												pil	tad	com			GI:29828383	hypothetical protein SAV_1841
Bacillales												4	4	17
4	Bacillus	sp.	NRRL B-14911	GI:89101371	NZ_AAOX00000000	5691	GI:89098205		GI:89098206		tad				--				http://www.ncbi.nlm.nih.gov/sites/entrez?db=protein&cmd=search&term=wgsm_89101371[prop]
							GI:89098957	GI:89098958	GI:89098959	GI:89098961	pil				GI:89098960			hypothetical protein B14911_06321
							GI:89099207		GI:89099208		com				GI:89099209			DNA transport machinery (exogenous DNA binding prot
															GI:89099210			hypothetical protein B14911_08005
															GI:89099211			hypothetical protein B14911_08010
															GI:89099212			hypothetical protein B14911_08015
							GI:89100214		GI:89100215		tad				GI:89100217			hypothetical protein B14911_20195
									GI:89100216						GI:89100219			hypothetical protein B14911_20205
																	GI:89095626	F0F1-type ATP synthaseB chain
																	GI:89098951	hypothetical protein B14911_06276
																	GI:89098952	hypothetical protein B14911_06281
5	Bacillus	amyloliquefaciens*	FZB42	GI:154684518	NC_009725	3693	GI:154686736		GI:154686735	GI:154686942	com				GI:154686732	KGFSTIE		ComGE	ftp://ftp.ncbi.nih.gov/genomes/Bacteria/Bacillus_amyloliquefaciens_FZB42_uid58271/NC_009725.faa
															GI:154686733	NGFTLLE		ComGD
															GI:154686734	DGFTLIE		ComGC
																	GI:154687800	F0F1 ATP synthase subunit B
6	Bacillus	anthracis*	str. Ames Ancestor	GI:50196905	NC_007530	5309	GI:47529760		GI:47529759	GI:47526583	com				GI:47529757	KGFTLLE		ComG operon protein 4	ftp://ftp.ncbi.nih.gov/genomes/Bacteria/Bacillus_anthracis__Ames_Ancestor__uid58083/NC_007530.faa
			+ plasmid pXO1	GI:47566322	NC_007322	204									GI:47529758	EGFTLLE		ComG operon protein 3	ftp://ftp.ncbi.nih.gov/genomes/Bacteria/Bacillus_anthracis__Ames_Ancestor__uid58083/NC_007322.faa
			+ plasmid pXO2	GI:50163691	NC_007323	98	GI:47566406		GI:47566407	GI:47566416	tad				GI:47566410	DSQLSSE		hypothetical protein GBAA_pXO1_0089	ftp://ftp.ncbi.nih.gov/genomes/Bacteria/Bacillus_anthracis__Ames_Ancestor__uid58083/NC_007323.faa
															GI:47566411	DSQLSSE		hypothetical protein GBAA_pXO1_0090
																	GI:47777878	hypothetical protein GBAA_0976
7	Bacillus	cereus	ATCC 10987	GI:42779081	NC_003909	5603	GI:42783367		GI:42783366	GI:42783365	com				GI:42783362			ComG operon protein 6, putative	ftp://ftp.ncbi.nih.gov/genomes/Bacteria/Bacillus_cereus_ATCC_10987/NC_003909.faa
			+ plasmid pBc10987	GI:44004339	NC_005707	241									GI:42783363			hypothetical protein BCE_4317	ftp://ftp.ncbi.nih.gov/genomes/Bacteria/Bacillus_cereus_ATCC_10987/ NC_005707.faa
															GI:42783364			ComG operon protein 4
															GI:42783365			ComG operon protein 3
							GI:44004391		GI:44004390	GI:44004382	tad				GI:44004386			hypothetical protein BCE_A0047
									GI:44004389						GI:44004387			hypothetical protein BCE_A0048
															GI:44004388			hypothetical protein BCE_A0049
																	GI:42780111	hypothetical protein BCE_1035
																	GI:42780139	hypothetical protein BCE_1063
8	Bacillus	cereus	ATCC 14579	GI:30018278	NC_004722	5234	GI:30022322		GI:30022321	GI:30019457	com				GI:30022318†			ComG operon protein 6	ftp://ftp.ncbi.nih.gov/genomes/Bacteria/Bacillus_cereus_ATCC_14579_uid57975/NC_004722.faa
			+ plasmid pBClin15	GI:56973315	NC_004721	21									GI:30022319†			ComG operon protein 4	ftp://ftp.ncbi.nih.gov/genomes/Bacteria/Bacillus_cereus_ATCC_14579_uid57975/NC_004721.faa
															GI:30022320†			ComG operon protein 3
																	GI:30021065	hypothetical protein BC2949
9	Bacillus	halodurans	C-125	GI:57596592	NC_002570	4066	GI:15615395		GI:15615394	GI:15615597	com				--				ftp://ftp.ncbi.nih.gov/genomes/Bacteria/Bacillus_halodurans/NC_002570.faa
																	GI:15614556	hypothetical protein BH1993
																	GI:15615387	DNA transport machinery
																	GI:15615388	hypothetical protein
																	GI:15615390	exogenous DNA-binding protein
10	Bacillus	licheniformis*	ATCC 14580 DSM 13	GI:52783855	NC_006322	4192	GI:52786386		GI:52786385	GI:52786668	com				GI:52786382	KGFTTVE		ComGE	ftp://ftp.ncbi.nih.gov/genomes/Bacteria/Bacillus_licheniformis_ATCC_14580_uid58199/NC_006322.faa
															GI:52786383	KGFTLLE		ComGD
															GI:52786384	KGFTLIE		ComGC
11	Bacillus	subtilis*	subsp. subtilis str. 168	GI:255767013	NC_000964	4105	GI:16079529		GI:16079528	GI:255767643	com				GI:16079525†	KGFSTIE		DNA transport platform protein	ftp://ftp.ncbi.nih.gov/genomes/Bacteria/Bacillus_subtilis_168_uid57675/NC_000964.faa
															GI:16079526†	KGFTLLE		membrane component of the DNA transport platform
															GI:16079527†	KGFTLVE		pilin-like component of the DNA transport membrane platform
																	GI:16080738	F0F1 ATP synthase subunit B
12	Bacillus	thuringiensis	serovar konkukian str. 97-27	GI:49476684	NC_005957	5117	GI:49480954		GI:49480953	GI:49479782	com				GI:49480950			ComG operon protein 3	ftp://ftp.ncbi.nih.gov/genomes/Bacteria/Bacillus_thuringiensis_konkukian/NC_005957.faa
			+ plasmid pBT9727	GI:56899872	NC_006578	80									GI:49480951			ComG operon protein 4	ftp://ftp.ncbi.nih.gov/genomes/Bacteria/Bacillus_thuringiensis_serovar_konkukian_97_27_uid58089/NC_006578.faa
13	Exiguobacterium	sibiricum	255-15	GI:172056045	NC_010556	3007	GI:172056917		GI:172056918		com				GI:172056919			competence protein ComGC-like protein	ftp://ftp.ncbi.nih.gov/genomes/Bacteria/Exiguobacterium_sibiricum_255_15/NC_010556.faa
			+ plasmid pEXIG01	GI:172059053	NC_010549	5									GI:172056920			hypothetical protein Exig_0883	ftp://ftp.ncbi.nih.gov/genomes/Bacteria/Exiguobacterium_sibiricum_255_15_uid58053/NC_010549.faa
			+ plasmid pEXIG02	GI:172059059	NC_010550	3									GI:172056921			hypothetical protein Exig_0884	ftp://ftp.ncbi.nih.gov/genomes/Bacteria/Exiguobacterium_sibiricum_255_15_uid58053/NC_010550.faa
							GI:172058133	GI:172058132	GI:172058131	GI:172058129	pil				GI:172058130			hypothetical protein Exig_2121
																	GI:172058136	hypothetical protein
																	GI:172058137	hypothetical protein
14	Geobacillus	kaustophilus	HTA426	GI:56418535	NC_006510	3497	GI:56420970		GI:56420969		com				GI:56420965			hypothetical protein GK2430	ftp://ftp.ncbi.nih.gov/genomes/Bacteria/Geobacillus_kaustophilus_HTA426_uid58227/NC_006510.faa
			+ plasmid pHTA426	GI:56410437	NC_006509	42									GI:56420966			hypothetical protein GK2431	ftp://ftp.ncbi.nih.gov/genomes/Bacteria/Geobacillus_kaustophilus_HTA426_uid58227/NC_006509.faa
															GI:56420967			hypothetical protein GK2432
															GI:56420968			DNA transport protein
							GI:56421164		GI:56421162	GI:56421160	pil				GI:56421156			hypothetical protein GK2621
															GI:56421161			hypothetical protein GK2626
																	GI:56421168	hypothetical protein GK2633
																	GI:56421169	hypothetical protein GK2634
																	GI:56419351	hypothetical protein GK0816
15	Geobacillus	thermodenitrificans*	NG80-2	GI:138893679	NC_009328	3392	GI:138896011		GI:138896010		com				GI:138896006	RGLTLIE		hypothetical protein GTNG_2370	ftp://ftp.ncbi.nih.gov/genomes/Bacteria/Geobacillus_thermodenitrificans_NG80_2_uid58829/NC_009328.faa
			+ plasmid pLW1071	GI:138898339	NC_009329	53									GI:138896007	GGFLLVE		hypothetical protein GTNG_2369	ftp://ftp.ncbi.nih.gov/genomes/Bacteria/Geobacillus_thermodenitrificans_NG80_2_uid58829/NC_009329.faa
															GI:138896008	GGFTLLE		ComG operon protein 4
															GI:138896009	KGFTLIE		ComG operon protein 3
							GI:138896196	GI:138896195	GI:138896194	GI:138896192	pil				GI:138896188	RGMTLIE		hypothetical protein GTNG_2551
															GI:138896193	RGLTLIE		hypothetical protein GTNG_2556
																	GI:138896199	hypothetical protein GTNG_2562
																	GI:138896200	hypothetical protein GTNG_2563
16	Listeria	innocua	Clip11262	GI:16799079	NC_003212	2968	GI:16800452		GI:16800451	GI:16800653	com				GI:16800447			hypothetical protein lin1379	ftp://ftp.ncbi.nih.gov/genomes/Bacteria/Listeria_innocua/NC_003212.faa
			+ plasmid pLI100	GI:18450286	NC_003383	75									GI:16800448			hypothetical protein lin1380	ftp://ftp.ncbi.nih.gov/genomes/Bacteria/Listeria_innocua/NC_003383.faa
															GI:16800449			hypothetical protein lin1381
															GI:16800450			hypothetical protein lin1382
																	GI:16801439	hypothetical protein lin2376
																	GI:16801738	F0F1 ATP synthase subunit B
17	Listeria	monocytogenes*	EGD-e	GI:16802048	NC_003210	2846	GI:16803387		GI:16803386	GI:16803590	com				GI:16803382	PAFTLLE		hypothetical proein lmo1342	ftp://ftp.ncbi.nih.gov/genomes/Bacteria/Listeria_monocytogenes_EGD_e_uid61583/NC_003210.faa
															GI:16803383	NGFSLVE		hypothetical proein lmo1343
															GI:16803384	NGFTLLE		hypothetical proein lmo1344
															GI:16803385	RGFTLVE		hypothetical proein lmo1345
																	GI:16804571	F0F1 ATP synthase subunit B
18	Staphylococcus	aureus	subsp. aureus JH1	GI:150392480	NC_009632	2747	GI:150394096		GI:150394095	GI:150394209	com				GI:150394091			hypothetical protein SaurJH1_1631	ftp://ftp.ncbi.nih.gov/genomes/Bacteria/Staphylococcus_aureus_JH1_uid58457/NC_009632.faa
			+ plasmid pSJH101	GI:150375692	NC_009619	33									GI:150394092			hypothetical protein SaurJH1_1632	ftp://ftp.ncbi.nih.gov/genomes/Bacteria/Staphylococcus_aureus_JH1_uid58457/NC_009619.faa
															GI:150394093			hypothetical protein SaurJH1_1633
															GI:150394094			hypothetical protein SaurJH1_1634
																	GI:150394622	F0F1 ATP synthase subunit B
19	Staphylococcus	aureus*	subsp. aureus Mu50	GI:57634611	NC_002758	2697	GI:15924534		GI:15924533	GI:15924651	com				GI:15924529	KAFSLIE		hypothetical protein SAV1539	ftp://ftp.ncbi.nih.gov/genomes/Bacteria/Staphylococcus_aureus_Mu50_uid57835/NC_002758.faa
			+ plasmid VRSAp	GI:14141823	NC_002774	34									GI:15924530	KGSFLID		hypothetical protein SAV1540	ftp://ftp.ncbi.nih.gov/genomes/Bacteria/Staphylococcus_aureus_Mu50_uid57835/NC_002774.faa
															GI:15924531	SAFTMIE		hypothetical protein SAV1541
															GI:15924532	QAFTLIE		exogenous DNA-binding protein comGC
																	GI:15925097	F0F1 ATP synthase subunit B
20	Staphylococcus	epidermidis	RP62A	GI:57865352	NC_002976	2493	GI:57867062		GI:57867061	GI:57867123	com				GI:57867057			hypothetical protein SERP1104	ftp://ftp.ncbi.nih.gov/genomes/Bacteria/Staphylococcus_epidermidis_RP62A/NC_002976.faa
			+ plasmid pSERP	GI:57854744	NC_006663	32									GI:57867058			hypothetical protein SERP1105	ftp://ftp.ncbi.nih.gov/genomes/Bacteria/Staphylococcus_epidermidis_RP62A/NC_006663.faa
															GI:57867059			hypothetical protein SERP1106
															GI:57867060			ComG operon protein 3
																	GI:57865425	hypothetical protein SERP2039
												pil	tad	com			GI:57866779	ACT domain-containing protein
Clostridia												33	28	0
21	Clostridium	sp.	L2-50	GI:160895449	NZ_AAYW00000000	2949	GI:160893681		GI:160893679	GI:160893684	tad				--				http://www.ncbi.nlm.nih.gov/sites/entrez?db=protein&cmd=search&term=wgsm_160895449[prop]
									GI:160893680
							GI:160893701		GI:160893699	GI:160893703	tad				GI:160893698‡			hypothetical protein CLOL250_01252
									GI:160893700
							GI:160895355	GI:160895356	GI:160895357		pil				GI:160895358			hypothetical protein CLO250_02917
															GI:160895363			hypothetical protein CLO250_02922
															GI:160895364			hypothetical protein CLO250_02923
																	GI:160893026	hypothetical protein CLOL250_00564
22	Clostridium	acetobutylicum	ATCC 824	GI:15893298	NC_003030	3672	GI:15895251		GI:15895249	GI:15895243	tad				--				ftp://ftp.ncbi.nih.gov/genomes/Bacteria/Clostridium_acetobutylicum/NC_003030.faa
									GI:15895250
			+ plasmid pSOL1	GI:15004705	NC_001988	176	GI:15895375	GI:15894967	GI:15895374	GI:15896039	pil				GI:15895370			hypothetical protein CA_C2100	ftp://ftp.ncbi.nih.gov/genomes/Bacteria/Clostridium_acetobutylicum_ATCC_824_uid57677/NC_001988.faa
															GI:15895371			hypothetical protein CA_C2101
															GI:15895372			prepilin peptidase
															GI:15895373			pilin family general secretion pathway protein
																	GI:15894276	general secretion family related protein
23	Clostridium	beijerinckii	NCIMB 8052	GI:150014892	NC_009617	5020		GI:150016000	GI:150016556		pil				GI:150016557			hypothetical protein Cbei_1683	ftp://ftp.ncbi.nih.gov/genomes/Bacteria/Clostridium_beijerinckii_NCIMB_8052_uid58137/NC_009617.faa
															GI:150016558			hypothetical protein Cbei_1684
															GI:150016559			hypothetical protein Cbei_1685
							GI:150019030		GI:150019029	GI:150019031	pil				GI:150019022			hypothetical protein Cbei_4210
															GI:150019028			type IV pilin
																	GI:150015220	Type II secretory pathway pseudopilin PulG-like protein
24	Clostridium	bolteae	ATCC BAA-613	GI:160942467	NZ_ABCC00000000	7284	GI:160935911		GI:160935910	GI:160935913	tad				GI:160935904			hypothetical protein CLOBOL_00797	http://www.ncbi.nlm.nih.gov/sites/entrez?db=protein&cmd=search&term=wgsm_160942467[prop]
									GI:160935909						GI:160935906			hypothetical protein CLOBOL_00799
															GI:160935908			hypothetical protein CLOBOL_00801
							GI:160936839	GI:160937862	GI:160936832	GI:160936838	pil				GI:160936835			hypothetical protein CLOBOL_01724
															GI:160936836			hypothetical protein CLOBOL_01725
															GI:160936840			hypothetical protein CLOBOL_01729
															GI:160936841			hypothetical protein CLOBOL_01730
							GI:160940637		GI:160940639	GI:160940633	tad				--
									GI:160940638
							GI:160941848		GI:160941846	GI:160941853	tad				--
									GI:160941847
							GI:160942273		GI:160942275	GI:160942268	tad				--
									GI:160942274
																	GI:160937864	hypothetical protein CLOBOL_02756
																	GI:160938390	hypothetical protein CLOBOL_03288
																	GI:160939088	hypothetical protein CLOBOL_03982
																	GI:160941386	hypothetical protein CLOBOL_06279
																	GI:160942236	hypothetical protein CLOBOL_07122
25	Clostridium	botulinum A	str. ATCC 3502	GI:148378011	NC_009495	3572	GI:148379870	GI:148380496	GI:148379869	GI:148379295	pil				GI:148379865			hypothetical protein CBO1904	ftp://ftp.ncbi.nih.gov/genomes/Bacteria/Clostridium_botulinum_A_ATCC_3502_uid61579/NC_009495.faa
			+ plasmid pBOT3502	GI:148381586	NC_009496	18									GI:148379867			hypothetical protein CBO1906	ftp://ftp.ncbi.nih.gov/genomes/Bacteria/Clostridium_botulinum_A_ATCC_3502_uid61579/NC_009496.faa
															GI:148379868			putative pilin
26	Clostridium	botulinum A*	str. Hall	GI:153934468	NC_009698	3401	GI:153934925	GI:153935003	GI:153934559	GI:153935217	pil				GI:153935255	KGFSIIE		hypothetical protein CLC_1848	ftp://ftp.ncbi.nih.gov/genomes/Bacteria/Clostridium_botulinum_A_Hall_uid58931/NC_009698.faa
															GI:153935514	KGFTLIE		putative pilin
															GI:153936448	KGFTLIE		hypothetical protein CLC_1850
															GI:153937406	KGFIMIE		hypothetical protein CLC_1849
27	Clostridium	cellulolyticum	H10	GI:220927459	NC_011898	3390	GI:220927573		GI:220927574		tad				--				ftp://ftp.ncbi.nih.gov/genomes/Bacteria/Clostridium_cellulolyticum_H10/NC_011898.faa
									GI:220927575
							GI:220927956		GI:220927957	GI:220927963	tad				GI:220927960			hypothetical protein Ccel_0507
									GI:220927958	GI:220927965
							GI:220929815	GI:220929814	GI:220929813	GI:220929811	pil				GI:220929806‡			hypothetical protein Ccel_2405
															GI:220929809			hypothetical protein Ccel_2408
															GI:220929812			hypothetical protein Ccel_2411
							GI:220930145		GI:220930143	GI:220930148	tad				--
									GI:220930143
28	Clostridium	difficile	630	GI:126697566	NC_009089	3742	GI:126700915		GI:126700914		pil				GI:126700913			putative type IV pilin	ftp://ftp.ncbi.nih.gov/genomes/Bacteria/Clostridium_difficile_630/NC_009089.faa
			+ plasmid pCD630	GI:110666922	NC_008226	11	GI:126701136	GI:126701129	GI:126701135	GI:126701127	pil				GI:126701131			putative type IV pilin	ftp://ftp.ncbi.nih.gov/genomes/Bacteria/Clostridium_difficile_630_uid57679/NC_008226.faa
										GI:126701128					GI:126701132			putative type IV pilin
															GI:126701137			pilin
																	GI:126698335	fimbrial protein (pilin)
																	GI:126698838	hypothetical protein CD1242
																	GI:126698841	hypothetical protein CD1245
																	GI:126699922	putative pilin protein
29	Clostridium	kluyveri	DSM 555	GI:153952670	NC_009706	3838	GI:153953738		GI:153953739	GI:153953736	pil				GI:153953737			hypothetical protein CKL_1112	ftp://ftp.ncbi.nih.gov/genomes/Bacteria/Clostridium_kluyveri_DSM_555/NC_009706.faa
			+ plasmid pCKL555A	GI:148245107	NC_009466	75									GI:153953742‡			hypothetical protein CKL_1117	ftp://ftp.ncbi.nih.gov/genomes/Bacteria/Clostridium_kluyveri_DSM_555_uid58885/NC_009466.faa
															GI:153953743			hypothetical protein CKL_1118
															GI:153953744			hypothetical protein CKL_1119
							GI:153953830	GI:153953961	GI:153953831	GI:153956474	pil				GI:153953832			hypothetical protein CKL_1207
															GI:153953833			hypothetical protein CKL_1208
															GI:153953834			hypothetical protein CKL_1209
							GI:153956471		GI:153956469	GI:153956474	tad				--
									GI:153956470
																	GI:153954342	hypothetical protein CKL_1717
30	Clostridium	leptum	DSM 753	GI:160935104	NZ_ABCB00000000	3923	GI:160931309		GI:160931310		tad				GI:160931312			hypothetical protein CLOLEP_00149	http://www.ncbi.nlm.nih.gov/sites/entrez?db=protein&cmd=search&term=wgsm_160935104[prop]
									GI:160931311						GI:160931314‡			hypothetical protein CLOLEP_00151
															GI:160931315			hypothetical protein CLOLEP_00152
																	GI:160931484	hypothetical protein CLOLEP_00317
																	GI:160933899	hypothetical protein CLOLEP_02761
31	Clostridium	novyi*	NT	GI:118442852	NC_008593	2315	GI:118442917	GI:118444456	GI:118444210		pil				GI:118443265	KGFTLIE		hypothetical protein NT01CX_1958	ftp://ftp.ncbi.nih.gov/genomes/Bacteria/Clostridium_novyi_NT_uid58643/NC_008593.faa
															GI:118444086	KGLCILE		hypothetical protein NT01CX_1960
															GI:118443174	KGYGLIE		hypothetical protein NT01CX_1961
															GI:118444540			prepilin peptidase
							GI:118444138		GI:118443786	GI:118444319	pil				GI:118443897	NGLTLIE		hypothetical protein NT01CX_1601
															GI:118444105	KGFTLIE		pilin family protein
															GI:118444573	KGFSLIE		hypothetical protein NT01CX_1599
32	Clostridium	perfringens	ATCC 13124	GI:110798562	NC_008261	2876	GI:110799562		GI:110800691	GI:110798578	pil				GI:110799598			prepilin-type N-terminal cleavage/methylation domain-containing protein	ftp://ftp.ncbi.nih.gov/genomes/Bacteria/Clostridium_perfringens_ATCC_13124/NC_008261.faa
															GI:110799716			putative type IV pilin
															GI:110800340			putative type IV pilin
															GI:110800720			putative type IV pilin
															GI:110800846			putative type IV pilin
															GI:110801196			hypothetical protein CPF_2562
							GI:110801142	GI:110798885	GI:110798866		pil				GI:110799089			putative type IV pilin
															GI:110799644			hypothetical protein CPF_2095
															GI:110800569			putative type IV pilin
																	GI:110798640	hypothetical protein CPF_0128
																	GI:110800464	hypothetical protein CPF_1486
33	Clostridium	perfringens	SM101	GI:110801439	NC_008262	2546	GI:110801793		GI:110802764		pil				GI:110802400			prepilin peptidase dependent	ftp://ftp.ncbi.nih.gov/genomes/Bacteria/Clostridium_perfringens_SM101_uid58117/NC_008262.faa
			+ plasmid pSM101A	GI:110803998	NC_008263	10									GI:110802355			hypothetical protein CPR_1809	ftp://ftp.ncbi.nih.gov/genomes/Bacteria/Clostridium_perfringens_SM101_uid58117/NC_008263.faa
			+ plasmid pSM101B	GI:110804009	NC_008264	10									GI:110803492			sensor histidine kinase	ftp://ftp.ncbi.nih.gov/genomes/Bacteria/Clostridium_perfringens_SM101_uid58117/NC_008264.faa
							GI:110803429	GI:110801559	GI:110803628	GI:110801592	pil				GI:110801935			prepilin peptidase dependent protein A precursor
															GI:110803092			prepilin peptidase-dependent
															GI:110803885			prepilin peptidase-dependent
																	GI:110801762	hypothetical protein CPR_0124
34	Clostridium	perfringens*	str. 13	GI:18308982	NC_003366	2660	GI:18311268		GI:18311267	GI:18311269	pil				GI:18311260†	RGLSLIE		hypothetical protein CPE_2278	ftp://ftp.ncbi.nih.gov/genomes/Bacteria/Clostridium_perfringens_13_uid57681/NC_003366.faa
			+ plasmid pCP13	GI:15081479	NC_003042	63									GI:18311262†	KGFTVIE		hypothetical protein CPE_2280	ftp://ftp.ncbi.nih.gov/genomes/Bacteria/Clostridium_perfringens_13_uid57681/NC_003042.faa
															GI:18311266†	KGFTLIE		hypothetical protein CPE_2284
															GI:18311270†	GGFTLIE		prepilin peptidase dependent protein A
							GI:18310826	GI:18310749	GI:18310825		pil				GI:18310821	KGFVSIE		hypothetical protein CPE1839
															GI:18310823	KGYLLVD		hypothetical protein CPE1841
															GI:18310824	KGFTLSE		hypothetical protein CPE1842
																	GI:18309112	hypothetical protein CPE0130
35	Clostridium	phytofermentans	ISDg	GI:160878162	NC_010001	3902	GI:160878193		GI:160878194	GI:160878199	tad				GI:160878196			hypothetical protein Cphy_0035	ftp://ftp.ncbi.nih.gov/genomes/Bacteria/Clostridium_phytofermentans_ISDg/NC_010001.faa
									GI:160878195						GI:160878198			hypothetical protein Cphy_0037
															GI:160878200			hypothetical protein Cphy_0039
36	Clostridium	tetani	E88	GI:28209834	NC_004557	2377	GI:28211267		GI:28211266	GI:28211268	pil				GI:28211262			hypothetical protein CTC01598	ftp://ftp.ncbi.nih.gov/genomes/Bacteria/Clostridium_tetani_E88_uid57683/NC_004557.faa
			+ plasmid pE88	GI:28373131	NC_004565	59									GI:28211263			hypothetical protein CTC01599	ftp://ftp.ncbi.nih.gov/genomes/Bacteria/Clostridium_tetani_E88_uid57683/NC_004565.faa
															GI:28211264			hypothetical protein CTC01600
															GI:28211265			hypothetical protein CTC01601
37	Clostridium	thermocellum*	ATCC 27405	GI:125972525	NC_009012	3189	GI:125973370			GI:125973369	pil				--				ftp://ftp.ncbi.nih.gov/genomes/Bacteria/Clostridium_thermocellum_ATCC_27405_uid57917/NC_009012.faa
							GI:125973622		GI:125973620		pil				GI:125973615	QGMTLVE		prepilin-type cleavage/methylation
															GI:125973618	KGVTLVE		prepilin-type cleavage/methylation
															GI:125973619	KGFSLVE		prepilin-type cleavage/methylation
							GI:125973854	GI:125973621	GI:125973852	GI:125973850	tad				GI:125973851	KGSFTVE		hypothetical protein Cthe_1336
									GI:125973853
																	GI:125973355	hypothetical protein Cthe_0837
																	GI:125973474	protein translocase subunit yajC
38	Desulfitobacterium	hafniense	Y51	GI:89892746	NC_007907	5060	GI:89892804		GI:89892802	GI:89892807	tad				--				ftp://ftp.ncbi.nih.gov/genomes/Bacteria/Desulfitobacterium_hafniense_Y51/NC_007907.faa
									GI:89892803
							GI:89895132	GI:89895131	GI:89895130	GI:89895128	pil				GI:89895129			hypothetical protein DSY2383
															GI:89895133			hypothetical protein DSY2387
															GI:89895134			hypothetical protein DSY2388
															GI:89895135			hypothetical protein DSY2389
															GI:89895139			hypothetical protein DSY2393
							GI:89895158		GI:89895157		pil				GI:89895156			hypothetical protein DSY2410
															GI:89895159			hypothetical protein DSY2413
							GI:89897407		GI:89897405	GI:89897410	tad				--
									GI:89897406						--		GI:89894025	hypothetical protein DSY1279
39	Desulfotomaculum	reducens	MI-1	GI:134297881	NC_009253	3276	GI:134298670		GI:134298672	GI:134298676	tad				--				ftp://ftp.ncbi.nih.gov/genomes/Bacteria/Desulfotomaculum_reducens_MI-1/NC_009253.faa
									GI:134298673
							GI:134298692		GI:134298693	GI:134298696	tad				--
									GI:134298694
							GI:134298808		GI:134298809	GI:134298815	tad				--
							GI:134298818		GI:134298819
							GI:134298886		GI:134298887		pil				GI:134298888			hypothetical protein Dred_1024
															GI:134298889			hypothetical protein Dred_1025
															GI:134298890			hypothetical protein Dred_1026
															GI:134298891			hypothetical protein Dred_1027
							GI:134298898	GI:134298899	GI:134298900	GI:134298911	pil				GI:134298906			hypothetical protein Dred_1042
															GI:134298908			hypothetical protein Dred_1044
							GI:134299962		GI:134299963	GI:134299957	tad				GI:134299955‡			hypothetical protein Dred_2109
									GI:134299964						GI:134299956			Flp/Fap pilin component
															GI:134299958			TadE family protein
																	GI:134300633	hypothetical protein Dred_2800
																	GI:134300880	hypothetical protein
40	Eubacterium	ventriosum*	ATCC 27560	GI:145197224	NZ_AAVL00000000	2802	GI:154482611		GI:154482609	GI:154482603	tad				GI:154482608	KAMGVIE		hypothetical protein EUBVEN_00275	http://www.ncbi.nlm.nih.gov/sites/entrez?db=protein&cmd=search&term=wgsm_145197224[prop]
									GI:154482610
																	GI:154482763	hypothetical protein EUBVEN_00440
																	GI:154484810	hypothetical protein EUBVEN_02528
41	Halothermothrix	orenii	H 168	GI:220930850	NC_011899	2342	GI:220931441	GI:220931442	GI:220931443	GI:220931445	pil				GI:220931444			Tfp pilus assembly protein, major pilin PilA	ftp://ftp.ncbi.nih.gov/genomes/Bacteria/Halothermothrix_orenii_H_168_uid58585/NC_011899.faa
							GI:220932706		GI:220932705		pil				GI:220932701			prepilin-type N-terminal cleavage/methylation domain protein
															GI:220932702			prepilin-type N-terminal cleavage/methylation domain protein
															GI:220932703			prepilin-type N-terminal cleavage/methylation domain protein
															GI:220932704			type II secretion system protein G
																	GI:220931229	twin-arginine translocation protein, TatA subunit
42	Moorella	thermoacetica	ATCC 39073	GI:83588874	NC_007644	2465	GI:83590397	GI:83590396	GI:83590395	GI:83590393	pil				GI:83590390			hypothetical protein Moth_1547	ftp://ftp.ncbi.nih.gov/genomes/Bacteria/Moorella_thermoacetica_ATCC_39073/NC_007644.faa
															GI:83590391			N-terminal methylation
															GI:83590392			N-terminal methylation
															GI:83590394			N-terminal methylation
							GI:83589203		GI:83589204	GI:83589201	tad				GI:83589206			hypothetical protein Moth_0338
									GI:83589205	GI:83589207
																	GI:83590126	Sec-independent protein translocase TatA
																	GI:83590748	hypothetical protein Moth_1914
43	Pelotomaculum	thermopropionicum	SI	GI:147676335	NC_009454	2920	GI:147677469	GI:147677470	GI:147677471	GI:147677479	pil				GI:147677472			tfp pilus assembly protein FimT	ftp://ftp.ncbi.nih.gov/genomes/Bacteria/Pelotomaculum_thermopropionicum_SI/NC_009454.faa
															GI:147677473			typrII secretory pathway, pseudopilin PulG
															GI:147677474			hypothetical protein Pth_1139
							GI:147677480	GI:147677481	GI:147677482		pil				--
							GI:147677786		GI:147677787	GI:147677781	tad				GI:147677780			flp pilus assembly protein, pilin Flp
									GI:147677788						GI:147677782			flp pilus assembly protein TadG
																	GI:147678370	periplasmic serine proteases
44	Ruminococcus	gnavus*	ATCC 29149	GI:146386260	NZ_AAYG00000000	3913	GI:154505645		GI:154505644	GI:154505639	tad				GI:154505638	KGSTTVE		hypothetical protein RUMGNA_03177	http://www.ncbi.nlm.nih.gov/sites/entrez?db=protein&cmd=search&term=wgsm_146386260[prop]
									GI:154505644						GI:154505640	GGSITVE		hypothetical protein RUMGNA_03179
															GI:154505642	TGLSVVE		hypothetical protein RUMGNA_03181
																	GI:154503290	hypothetical protein RUMGNA_01114
																	GI:154504549	hypothetical protein RUMGNA_02054
45	Symbiobacterium	thermophilum	IAM 14863	GI:51891138	NC_006177	3338	GI:51891528		GI:51891529	GI:51893089	tad				GI:51891533			pilus subunit protein	ftp://ftp.ncbi.nih.gov/genomes/Bacteria/Symbiobacterium_thermophilum_IAM14863/NC_006177.faa
									GI:51891530
							GI:51891536		GI:51891534		tad
									GI:51891535
																	GI:51891540	hypothetical protein STH402
																	GI:51893215	hypothetical protein STH2077
46	Thermoanaerobacter	pseudethanolicus	ATCC 33223	GI:15671982	NC_010321	2243	GI:167037481		GI:167037482	GI:167037484	pil				GI:167037483			Tfp pilus assembly protein PilE-like protein	ftp://ftp.ncbi.nih.gov/genomes/Bacteria/Thermoanaerobacter_pseudethanolicus_ATCC_33223/NC_010321.faa
															GI:167037485			hypothetical protein Teth39_1072
															GI:167037486			hypothetical protein Teth39_1072
							GI:167036496		GI:167036496	GI:167036507	tad				--
									GI:167036497
							GI:167038603		GI:167038602	GI:167038592	tad				--
									GI:167038601			pil	tad	com
Lactobacillales												0	0	7
47	Enterococcus	faecalis	V583	GI:29374661	NC_004668	3112	GI:29376557		GI:29376556	GI:29377680	com				GI:29376555			competence protein	ftp://ftp.ncbi.nih.gov/genomes/Bacteria/Enterococcus_faecalis_V583_uid57669/NC_004668.faa
			+ plasmid pTEF1	GI:29377803	NC_004669	72													ftp://ftp.ncbi.nih.gov/genomes/Bacteria/Enterococcus_faecalis_V583_uid57669/NC_004669.faa
			+ plasmid pTEF2	GI:29377876	NC_004670	18											GI:29376507	competence protein	ftp://ftp.ncbi.nih.gov/genomes/Bacteria/Enterococcus_faecalis_V583_uid57669/NC_004670.faa
			+ plasmid pTEF3	GI:29377895	NC_004671	62											GI:29376959	hypothetical protein EF2465	ftp://ftp.ncbi.nih.gov/genomes/Bacteria/Enterococcus_faecalis_V583_uid57669/NC_004671.faa
48	Enterococcus	faecium*	DO	GI:255733435	NZ_AAAK00000000	2721	GI:69244410		GI:69244409	GI:69246467	com				GI:69244406†	TGFVLLE		hypothetical protein EfaeDRAFT_2066	http://www.ncbi.nlm.nih.gov/sites/entrez?db=protein&cmd=search&term=wgsm_255733435[prop]
															GI:69244407†	SGYTLFE		putative competence protein ComYD
															GI:69244408†	SGFTLIE		Prokaryotic N-terminal methylation site
49	Lactococcus	lactis	subsp. lactis Il1403	GI:15671982	NC_002662	2321	GI:15674105		GI:15674104	GI:15674010	com				GI:15674101			hypothetical protein L169515	ftp://ftp.ncbi.nih.gov/genomes/Bacteria/Lactococcus_lactis/NC_002662.faa
															GI:15674102			ComGD
															GI:15674103			ComGC
																	GI:15673750	F0F1 ATP synthase subunit B
50	Lactobacillus	acidophilus	NCFM	GI:159162017	NC_006814	1864	GI:58337049		GI:58337050	GI:58336625	com				GI:58337051			competence protein	ftp://ftp.ncbi.nih.gov/genomes/Bacteria/Lactobacillus_acidophilus_NCFM_uid57685/NC_006814.faa
															GI:58337052			hypothetical protein LBA0738
															GI:58337053			hypothetical protein LBA0739
51	Lactobacillus	brevis	ATCC 367	GI:116332681	NC_008497	2185	GI:116333808		GI:116333807	GI:116334275	com				GI:116333803			competence protein ComGF	ftp://ftp.ncbi.nih.gov/genomes/Bacteria/Lactobacillus_brevis_ATCC_367_uid57989/NC_008497.faa
			+ plasmid 1	GI:116334867	NC_008498	11									GI:116333804			hypothetical protein LVIS_1194	ftp://ftp.ncbi.nih.gov/genomes/Bacteria/Lactobacillus_brevis_ATCC_367_uid57989/NC_008498.faa
			+ plasmid 2	GI:116334879	NC_008499	22									GI:116333805			hypothetical protein LVIS_1195	ftp://ftp.ncbi.nih.gov/genomes/Bacteria/Lactobacillus_brevis_ATCC_367_uid57989/NC_008499.faa
															GI:116333806			competence protein ComGC
																	GI:116333892	F0F1 ATP synthase subunit B
52	Streptococcus	pneumoniae*	D39	GI:116515308	NC_008533	1914	GI:116516783		GI:116515992	GI:116516208	com				GI:116515910†	KAFTLVE		competence protein CglC	ftp://ftp.ncbi.nih.gov/genomes/Bacteria/Streptococcus_pneumoniae_D39_uid58581/NC_008533.faa
															GI:116516816†	KAFTMLE		competence protein CglD
															GI:116516153†	KAFTLLE		hypothetical protein SPD_1858
																	GI:116515555	hypothetical protein SPD_0602
53	Streptococcus	pyogenes	M1 GAS	GI:15674250	NC_002737	1696	GI:15674324		GI:15674325	GI:15675431	com				GI:15674326			putative competence protein	ftp://ftp.ncbi.nih.gov/genomes/Bacteria/Streptococcus_pyogenes_M1_GAS/NC_002737.faa
															GI:15674327			putative competence protein
															GI:15674329			putative competence protein
												pil	tad	com			GI:15674804	F0F1 ATP synthase subunit B
Gram-negative bacteria						38964	28	5	31	15		22	6	0	58	0	54
1	Actinobacillus	pleuropneumoniae	L20	GI:126207488	NC_009053	2012	GI:126208034		GI:126208033	GI:126208039	tad				GI:126208029			tight adherence protein F	ftp://ftp.ncbi.nih.gov/genomes/Bacteria/Actinobacillus_pleuropneumoniae_L20/NC_009053.faa
									GI:126208032						GI:126208030			tight adherence protein E
															GI:126208040			minor fimbrial protein
															GI:126208041			fimbrial protein FLp precursor
							GI:126208355		GI:126208354	GI:126208353	pil				GI:126208356†			type 4 prepilin subunit ApfA precursor
																	GI:126209348	hypothetical protein
2	Burkholderia	pseudomallei	K96243 (chr. I)	GI:53717639	NC_006350	3399	GI:53717647		GI:53717648		pil				GI:53717650			general secretory pathway protein G	ftp://ftp.ncbi.nih.gov/genomes/Bacteria/Burkholderia_pseudomallei_K96243/NC_006350.faa
	Burkholderia	pseudomallei	K96243 (chr. II)	GI:53721039	NC_006351	2329									GI:53717651			general secretory pathway protein H	ftp://ftp.ncbi.nih.gov/genomes/Bacteria/Burkholderia_pseudomallei_K96243/NC_006351.faa
															GI:53717652			general secretory pathway protein I
															GI:53717653			general secretory pathway protein J
							GI:53719428		GI:53719427	GI:53719433	tad				GI:53719424‡			hypothetical protein BPSL1811
									GI:53719426						GI:53719434			putative fimbrae assembly-related protein
							GI:53719507		GI:53719506	GI:53719512	tad				GI:53719511			hypothetical protein BPSL1897
									GI:53719505						GI:53719513			putative fimbrae assembly-related protein
							GI:53720617		GI:53720618	GI:53720619	pil				--
							GI:53722620	GI:53722625	GI:53722619		pil				GI:53722616‡			type IV pilus biosynthesis protein
															GI:53722618			major pilin subunit
							GI:53723213		GI:53723214	GI:53723204	tad				GI:53723202			pilus subunit protein
									GI:53723215						GI:53723203			pilus subunit protein
															GI:53723210			hypothetical protein BPSS2193
															GI:53723211			hypothetical protein BPSS2194
																	GI:53718421†	putative type 4 fimbrial pilin protein
																	GI:53720362	putative fimbrial protein precursor
																	GI:53720365	hypothetical protein
																	GI:53720366	hypothetical protein
																	GI:53720478	preprotein translocase subunit YajC
																	GI:53720700	hypothetical protein BPSL3091
																	GI:53720863	hypothetical protein BPSL3254A
3	Campylobacter	jejuni subsp. jejuni	NCTC 11168	GI:15791399	NC_002163	1623	GI:218563072		Cj1470c-pseudogene	GI:218562453	pil				--				ftp://ftp.ncbi.nih.gov/genomes/Bacteria/Campylobacter_jejuni/NC_002163.faa
																	GI:218561995	flagellar motor protein MotB
																	GI:218562089	putative periplasmic ATP/GTP-binding protein
																	GI:218562322	putative periplasmic protein
																	GI:218562691	putative periplasmic protein
																	GI:218562692	putative periplasmic protein
																	GI:218562952	putative periplasmic protein
4	Escherichia	coli	ATCC 8739	GI:170018061	NC_010468	4200	GI:170018438		GI:170018437	GI:170018429	pil				GI:170018433			general secretion pathway protein J	ftp://ftp.ncbi.nih.gov/genomes/Bacteria/Escherichia_coli_C_ATCC_8739/NC_010468.faa
															GI:170018434			general secretion pathway protein I
															GI:170018435			general secretion pathway protein H
															GI:170018436			general secretion pathway protein G
							GI:170021539		GI:170021540		pil				GI:170021538†			putative major pilin subunit
																	GI:170018931	prepilin peptidase dependent protein A
																	GI:170018932	prepilin peptidase dependent protein B
																	GI:170018934	prepilin peptidase dependent protein C
5	Neisseria	gonorrhoeae	NCCP11945	GI:194097589	NC_011035	2662	GI:194099555	GI:194099839	GI:194099551	GI:194099552	pil				--				ftp://ftp.ncbi.nih.gov/genomes/Bacteria/Neisseria_gonorrhoeae_NCCP11945/NC_011035.faa
			+ plasmid pNGK	GI:194097576	NC_011034	12											GI:194097925	hypothetical protein NGK_0346	ftp://ftp.ncbi.nih.gov/genomes/Bacteria/Neisseria_gonorrhoeae_NCCP11945_uid59191/NC_011034.faa
																	GI:194098201†	putative type IV pilus assembly protein PilV
																	GI:194098202	hypothetical protein
																	GI:194098204†	putative type IV pilin-like protein
																	GI:194098489	hypothetical protein NGK_0926
																	GI:194099236†	PilV
																	GI:194099660†	pilin monomer
6	Pseudomonas	aeruginosa	PAO1	GI:110645304	NC_002516	5566	GI:15598299		GI:15598298		pil				GI:15598294†			general secretion pathway protein J	ftp://ftp.ncbi.nih.gov/genomes/Bacteria/Pseudomonas_aeruginosa/NC_002516.faa
															GI:15598295†			general secretion pathway protein I
															GI:15598296†			general secretion pathway protein H precursor
															GI:15598297†			general secretion pathway protein G
							GI:15595883	GI:15595592	GI:15595884		pil				GI:15595874			HxcW pseudopilin
															GI:15595875			HxcU pseudopilin
															GI:15595877			HxcV pseudopilin
															GI:15595878			HxcT pseudopilin
							GI:15599722		GI:15599723	GI:15599724	pil				GI:15599721†			type 4 fimbrial precursor PilA
							GI:15597873		GI:15597872		pil				GI:15597868			type II secretion protein
															GI:15597869			type II secretion protein
															GI:15597870			type II secretion protein
															GI:15597871			type II secretion protein
							GI:15599498		GI:15599497	GI:15599491	tad				--
									GI:15599496
																	GI:15599490†	hypothetical protein PA4294
																	GI:15599502†	Type IVb pilin, Flp
																	GI:15599017	preprotein translocase subunit YajC
																	GI:15599745	FimT
																	GI:15599746†	FimU
																	GI:15599747†	PilV
																	GI:15599748†	PilW
																	GI:15599749†‡	PilX
																	GI:15599752†	PilE
																	GI:15600375	hypothetical protein PA5182
7	Salmonella	enterica	subsp. enterica serovar Typhi str. CT18	GI:16758993	NC_003198	4395	GI:16759140		GI:16759139		pil				GI:16759141			major pilin subunit	ftp://ftp.ncbi.nih.gov/genomes/Bacteria/Salmonella_typhi/NC_003198.faa
			+ plasmid pHCM1	GI:18466424	NC_003384	235	GI:16763016	GI:16761874	GI:16763017	GI:16763020	pil				GI:16763018†‡				ftp://ftp.ncbi.nih.gov/genomes/Bacteria/Salmonella_typhi/NC_003384.faa
			+ plasmid pHCM2	GI:18466665	NC_003385	128											GI:16759050	oxaloacetate decarboxylase subunit gamma	ftp://ftp.ncbi.nih.gov/genomes/Bacteria/Salmonella_enterica_serovar_Typhi_CT18_uid57793/NC_003385.faa
																	GI:16761773	hypothetical protein
																	GI:16761775	hypothetical protein
																	GI:16761776	hypothetical protein
																	GI:16762112	oxaloacetate decarboxylase subunit gamma
																	GI:18466504	putative pilin maturation protein
8	Shigella	dysenteriae	Sd197	GI:82775382	NC_007606	4271	GI:82775513				pil				GI:82775514			putative major pilin subunit	ftp://ftp.ncbi.nih.gov/genomes/Bacteria/Shigella_dysenteriae/NC_007606.faa
			+ plasmid pSD1_197	GI:145294016	NC_009344	8	GI:82778252		GI:82778253		pil				GI:82778254			putative type II secretion protein	ftp://ftp.ncbi.nih.gov/genomes/Bacteria/Shigella_dysenteriae_Sd197_uid58213/NC_009344.faa
			+ plasmid pSD197_spA	GI:82524407	NC_007607	223									GI:82778256			putative type II secretion protein	ftp://ftp.ncbi.nih.gov/genomes/Bacteria/Shigella_dysenteriae_Sd197_uid58213/NC_007607.faa
																	GI:82777856	hypothetical protein SDY_2663
																	GI:82778199	hypothetical protein
																	GI:82778201	hypothetical protein
																	GI:82778202	hypothetical protein
9	Vibrio	cholerae O1	biovar El Tor str. N16961 (chr I)	GI:15640032	NC_002505	2742	GI:15640432		GI:15640433		pil				GI:15640435†			MSHA pilin protein MshB	ftp://ftp.ncbi.nih.gov/genomes/Bacteria/Vibrio_cholerae/NC_002505.faa
	Vibrio	cholerae O1	biovar El Tor str. N16961 (chr II)	GI:15600771	NC_002506	1093									GI:15640436†			MSHA pilin protein MshA	ftp://ftp.ncbi.nih.gov/genomes/Bacteria/Vibrio_cholerae/NC_002506.faa
															GI:15640437†			MSHA pilin protein MshC
															GI:15640438†			MSHA pilin protein MshD
															GI:15640439†			hypothetical protein VC0412
							GI:15640852		GI:15640853	GI:15640856	pil				GI:15640845†			toxinco-regulated pilin
							GI:15642421	GI:15640489	GI:15642422	GI:15642423	pil				GI:15642420†			fimbrial protein
							GI:15642726		GI:15642725		pil				GI:15642721			general secretion pathway protein J
															GI:15642722†			general secretion pathway protein I
															GI:15642723			general secretion pathway protein H
															GI:15642724†			general secretion pathway protein G
																	GI:15640219	hypothetical protein VC0189
																	GI:15640526	putative type IV pilin
																	GI:15640873	putative frimbial assembly protein PilE
																	GI:15640874	putative type IV pilin
																	GI:15640875	hypothetical protein
																	GI:15640877	putative type IV pilin
																	GI:15641048	hypothetical protein VC1035
																	GI:15642058	hypothetical protein VC2058
10	Yersinia	pestis	CO92	GI:16120353	NC_003143	3885	GI:218927881		GI:218927880		tad				GI:218927877			hypothetical protein YPO0686	ftp://ftp.ncbi.nih.gov/genomes/Bacteria/Yersinia_pestis_CO92/NC_003143.faa
			+ plasmid pMT1	GI:16082781	NC_003134	101			GI:218927879										ftp://ftp.ncbi.nih.gov/genomes/Bacteria/Yersinia_pestis_CO92_uid57621/NC_003131.faa
			+ plasmid pPCP1	GI:16082679	NC_003132	9	GI:218927994			GI:218927986	pil				GI:218927990			general secretion pathway protein J	ftp://ftp.ncbi.nih.gov/genomes/Bacteria/Yersinia_pestis_CO92_uid57621/NC_003132.faa
			+ plasmid pCD1	GI:16082691	NC_003131	71									GI:218927992			general secretion pathway protein H	ftp://ftp.ncbi.nih.gov/genomes/Bacteria/Yersinia_pestis_CO92_uid57621/NC_003134.faa
															GI:218927993			general secretion pathway protein G
							GI:218930443		GI:218930444		pil				GI:218930442			putative major pilin subunit
																	GI:218928186	putative prepilin peptidase dependent protein
												pil	tad	com			GI:218929651	hypothetical protein YPO2565
Bacteria lacking TFP biosynthetic genes						14699	0	0	0	0		0	0	0	0	0	4
Spirochaetales (Gram-negative)
1	Borrelia	burgdorferi	B31	GI:15594346	NC_001318	851	-	-	-	-					--		GI:15594424§	hypothetical protein BB0078	ftp://ftp.ncbi.nih.gov/genomes/Bacteria/Borrelia_burgdorferi/NC_001318.faa
			+ plasmids (numerous)	various	various	789													see below for Borrelia plasmids
2	Brachyspira	hyodysenteriae	WA1	GI:225213769	CP001357	2613	-	-	-	-					--		GI:225620563§	putative periplasmic protein	ftp://ftp.ncbi.nih.gov/genbank/genomes/Bacteria/Brachyspira_hyodysenteriae_WA1/CP001357.faa
			+ plasmid pBHWA1	GI:225216383	CP001360	31													ftp://ftp.ncbi.nih.gov/genbank/genomes/Bacteria/Brachyspira_hyodysenteriae_WA1/CP001360.faa
3	Brachyspira	murdochii	DSM 12563	GI:296125058	NC_014150	2809	-	-	-	-							GI:296126781§	periplasmic protein	ftp://ftp.ncbi.nih.gov/genomes/Bacteria/Brachyspira_murdochii_DSM_12563_uid48819/NC_014150.faa
																	GI:296126120§	hypothetical protein Bmur_1078
4	Treponema	denticola	ATCC 35405	GI:42516522	NC_002967	2767	-	-	-	-					--				ftp://ftp.ncbi.nih.gov/genomes/Bacteria/Treponema_denticola_ATCC_35405/NC_002967.faa
5	Treponema	pallidum	Nichols	GI:15638995	NC_000919	1036	-	-	-	-									ftp://ftp.ncbi.nih.gov/genomes/Bacteria/Treponema_pallidum/NC_000919.faa
6	Treponema	pallidum	SS14	GI:189017811	NC_010741	1028	-	-	-	-									ftp://ftp.ncbi.nih.gov/genomes/Bacteria/Treponema_pallidum_SS14/NC_010741.faa
Mollicutes
1	Candidatus	phytoplasma	Mali	GI:194246403	NC_011047	479	-	-	-	-					--				ftp://ftp.ncbi.nih.gov/genomes/Bacteria/Candidatus_Phytoplasma_mali/NC_011047.faa
2	Mycoplasma	genitalium	G37	GI:108885074	NC_000908	475	-	-	-	-					--				ftp://ftp.ncbi.nih.gov/genomes/Bacteria/Mycoplasma_genitalium/NC_000908.faa
3	Mycoplasma	hominis		GI:269114774	NC_013511	523	-	-	-	-					--				ftp://ftp.ncbi.nih.gov/genomes/Bacteria/Mycoplasma_hominis/NC_013511.faa
4	Mycoplasma	pneumoniae	M129	GI:13507739	NC_000912	689	-	-	-	-					--				ftp://ftp.ncbi.nih.gov/genomes/Bacteria/Mycoplasma_pneumoniae/NC_000912.faa
5	Ureaplasma	parvum	serovar 3 ATCC 27815	GI:170761847	NC_010503	609	-	-	-	-					--				ftp://ftp.ncbi.nih.gov/genomes/Bacteria/Ureaplasma_parvum_serovar_3_ATCC_27815/NC_010503.faa
Notes:																		Borrelia plasmids:	ftp://ftp.ncbi.nih.gov/genomes/Bacteria/Borrelia_burgdorferi/NC_001857.faa
																			ftp://ftp.ncbi.nih.gov/genomes/Bacteria/Borrelia_burgdorferi/NC_000956.faa
	Background shading indicates distinct operons:																		ftp://ftp.ncbi.nih.gov/genomes/Bacteria/Borrelia_burgdorferi/NC_001855.faa
	green / white -- operons containing TFP biosynthetic genes																		ftp://ftp.ncbi.nih.gov/genomes/Bacteria/Borrelia_burgdorferi/NC_001904.faa
	yellow/orange -- operons lacking TFP biosynthetic genes that nevertheless encode putative pilins																		ftp://ftp.ncbi.nih.gov/genomes/Bacteria/Borrelia_burgdorferi/NC_001903.faa
	gray -- pilD/T genes outside of pilA/B TFP operons																		ftp://ftp.ncbi.nih.gov/genomes/Bacteria/Borrelia_burgdorferi/NC_000948.faa
	Green lettering indicates operons shown in Fig. 1, and the cleavage region for genes used as training data																		ftp://ftp.ncbi.nih.gov/genomes/Bacteria/Borrelia_burgdorferi/NC_000949.faa
	* Gram-positive species used to construct pilin training set																		ftp://ftp.ncbi.nih.gov/genomes/Bacteria/Borrelia_burgdorferi/NC_000950.faa
	† experimentally verified pilins (True Positives)																		ftp://ftp.ncbi.nih.gov/genomes/Bacteria/Borrelia_burgdorferi/NC_000951.faa
	‡ not identified by PilFind (probable False Negatives; also colored magenta)																		ftp://ftp.ncbi.nih.gov/genomes/Bacteria/Borrelia_burgdorferi/NC_000952.faa
	§ TFP– genes identified by PilFind (probable False Positives; also colored magenta)																		ftp://ftp.ncbi.nih.gov/genomes/Bacteria/Borrelia_burgdorferi/NC_000953.faa
	** Retrieved on various dates, numbers might be slightly different																		ftp://ftp.ncbi.nih.gov/genomes/Bacteria/Borrelia_burgdorferi/NC_000954.faa
																			ftp://ftp.ncbi.nih.gov/genomes/Bacteria/Borrelia_burgdorferi/NC_000955.faa
																			ftp://ftp.ncbi.nih.gov/genomes/Bacteria/Borrelia_burgdorferi/NC_000957.faa
																			ftp://ftp.ncbi.nih.gov/genomes/Bacteria/Borrelia_burgdorferi/NC_001849.faa
																			ftp://ftp.ncbi.nih.gov/genomes/Bacteria/Borrelia_burgdorferi/NC_001850.faa
																			ftp://ftp.ncbi.nih.gov/genomes/Bacteria/Borrelia_burgdorferi/NC_001851.faa
																			ftp://ftp.ncbi.nih.gov/genomes/Bacteria/Borrelia_burgdorferi/NC_001852.faa
																			ftp://ftp.ncbi.nih.gov/genomes/Bacteria/Borrelia_burgdorferi/NC_001853.faa
																			ftp://ftp.ncbi.nih.gov/genomes/Bacteria/Borrelia_burgdorferi/NC_001854.faa
																			ftp://ftp.ncbi.nih.gov/genomes/Bacteria/Borrelia_burgdorferi/NC_001856.faa
