# Supplementary material for: Identification of Surprisingly Diverse Type IV Pili, across a Broad Range of Gram-Positive Bacteria
Source: PLoS One. 2011 Dec 21;6(12):e28919. doi: 10.1371/journal.pone.0028919 (PMC3244431; doi:10.1371/journal.pone.0028919)
Supplement: Table S2 — Negative training set used in development of PilFind. (XLS) [file pone.0028919.s002.xls]

## Sheet: TableS2.ZQ_John.20110824.xls
Supplemental Table S2. Negative training set encoded by bacterial genomes lacking TFP-biosynthesis genes
genome_accession	genome_name	genbank_accession	genbank_GI	description
NC_001318	Borrelia burgdorferi B31	NP_212165.1	15594377	signal peptidase I (lepB-2)
NC_001318	Borrelia burgdorferi B31	NP_212225.1	15594437	V-type ATP synthase subunit I
NC_001318	Borrelia burgdorferi B31	NP_212270.1	15594481	penicillin-binding protein (pbp-1)
NC_001318	Borrelia burgdorferi B31	NP_212335.1	15594546	UDP-N-acetylmuramoylalanyl-D-glutamate--2,6-diaminopimelate ligase (murE)
NC_001318	Borrelia burgdorferi B31	NP_212337.1	15594548	lambda CII stability-governing protein (hflK)
NC_001318	Borrelia burgdorferi B31	NP_212344.1	15594555	surface-located membrane protein 1 (lmp1)
NC_001318	Borrelia burgdorferi B31	NP_212405.1	15594616	flagellar biosynthesis protein FlhA
NC_001318	Borrelia burgdorferi B31	NP_212413.1	15594624	flagellar basal body-associated protein FliL
NC_001318	Borrelia burgdorferi B31	NP_212435.1	15594646	cell division protein (divIB)
NC_001318	Borrelia burgdorferi B31	NP_212467.1	15594678	oligopeptide ABC transporter, permease protein (oppC-1)
NC_001318	Borrelia burgdorferi B31	NP_212575.1	15594786	ribonuclease P protein component (rnpA)
NC_001318	Borrelia burgdorferi B31	NP_212709.1	15594920	CTP synthetase
NC_001318	Borrelia burgdorferi B31	NP_212738.1	15594949	L-lactate permease (lctP)
NC_001318	Borrelia burgdorferi B31	NP_212739.1	15594950	serine-type D-Ala-D-Ala carboxypeptidase (dacA)
NC_001318	Borrelia burgdorferi B31	NP_212746.1	15594957	ATP-dependent protease ATP-binding subunit
NC_001318	Borrelia burgdorferi B31	NP_212813.1	15595024	ribose/galactose ABC transporter, permease protein (rbsC-2)
CP001357	Brachyspira hyodysenteriae WA1	ACN82573.1	225213839	aerobic-type carbon monoxide dehydrogenase, large subunit CoxL/CutL s
CP001357	Brachyspira hyodysenteriae WA1	ACN82706.1	225213972	outer membrane protein OmpA family
CP001357	Brachyspira hyodysenteriae WA1	ACN82755.1	225214021	signal peptide protein
CP001357	Brachyspira hyodysenteriae WA1	ACN82810.1	225214076	UDP-N-acetylmuramate--alanine ligase
CP001357	Brachyspira hyodysenteriae WA1	ACN82893.1	225214159	Hypothetical protein BHWA1_00397
CP001357	Brachyspira hyodysenteriae WA1	ACN82963.1	225214229	NorM, Na+-driven multidrug efflux pump
CP001357	Brachyspira hyodysenteriae WA1	ACN83015.1	225214281	cysteine synthase A
CP001357	Brachyspira hyodysenteriae WA1	ACN83100.1	225214366	ABC-type nitrate/sulfonate/bicarbonate transport system, periplasmic component
CP001357	Brachyspira hyodysenteriae WA1	ACN83141.1	225214407	regulatory protein TetR family
CP001357	Brachyspira hyodysenteriae WA1	ACN83242.1	225214508	TPR domain-containing protein
CP001357	Brachyspira hyodysenteriae WA1	ACN83288.1	225214554	fibronectin type III domain containing protein
CP001357	Brachyspira hyodysenteriae WA1	ACN83456.1	225214722	SdhA, Succinate dehydrogenase/fumarate reductase, flavoprotein subunit
CP001357	Brachyspira hyodysenteriae WA1	ACN83909.1	225215175	Na(+)/H(+) antiporter
CP001357	Brachyspira hyodysenteriae WA1	ACN83949.1	225215215	serine endoprotease
CP001357	Brachyspira hyodysenteriae WA1	ACN83972.1	225215238	Uncharacterized membrane protein
CP001357	Brachyspira hyodysenteriae WA1	ACN84058.1	225215324	cell division protein
CP001357	Brachyspira hyodysenteriae WA1	ACN84294.1	225215560	trep
CP001357	Brachyspira hyodysenteriae WA1	ACN84346.1	225215612	TPR domain-containing protein
CP001357	Brachyspira hyodysenteriae WA1	ACN84698.1	225215964	sugar/sodium symporter
CP001357	Brachyspira hyodysenteriae WA1	ACN84945.1	225216211	methylthioribose kinase
NC_014150	Brachyspira murdochii DSM 12563	YP_003632357.1	296125105	nucleoside recognition domain protein
NC_014150	Brachyspira murdochii DSM 12563	YP_003632374.1	296125122	sodium ion-translocating decarboxylase, beta subunit
NC_014150	Brachyspira murdochii DSM 12563	YP_003632381.1	296125129	Ankyrin
NC_014150	Brachyspira murdochii DSM 12563	YP_003632486.1	296125234	GTP-binding signal recognition particle SRP54 G- domain protein
NC_014150	Brachyspira murdochii DSM 12563	YP_003632544.1	296125292	septum formation initiator
NC_014150	Brachyspira murdochii DSM 12563	YP_003632578.1	296125326	Biopolymer transport protein ExbD/TolR
NC_014150	Brachyspira murdochii DSM 12563	YP_003632730.1	296125478	Ankyrin
NC_014150	Brachyspira murdochii DSM 12563	YP_003632825.1	296125573	TPR repeat-containing protein
NC_014150	Brachyspira murdochii DSM 12563	YP_003633074.1	296125822	5-methylthioribose kinase
NC_014150	Brachyspira murdochii DSM 12563	YP_003633175.1	296125923	flagellar filament outer layer protein FlaA
NC_014150	Brachyspira murdochii DSM 12563	YP_003633414.1	296126162	lipid A biosynthesis acyltransferase
NC_014150	Brachyspira murdochii DSM 12563	YP_003633527.1	296126275	trep
NC_014150	Brachyspira murdochii DSM 12563	YP_003633761.1	296126509	oxidoreductase domain protein
NC_014150	Brachyspira murdochii DSM 12563	YP_003634202.1	296126950	AAA ATPase-like protein containing von Willebrand factor type A (vWA) domain
NC_014150	Brachyspira murdochii DSM 12563	YP_003634218.1	296126966	cell wall hydrolase/autolysin
NC_014150	Brachyspira murdochii DSM 12563	YP_003634631.1	296127379	TPR repeat-containing protein
NC_014150	Brachyspira murdochii DSM 12563	YP_003634695.1	296127443	methyl-accepting chemotaxis sensory transducer
NC_014150	Brachyspira murdochii DSM 12563	YP_003634762.1	296127510	Carbohydrate kinase, FGGY-like protein
NC_014150	Brachyspira murdochii DSM 12563	YP_003634771.1	296127519	cell cycle protein
NC_014150	Brachyspira murdochii DSM 12563	YP_003634835.1	296127583	glycoside hydrolase family 3 domain protein
NC_014150	Brachyspira murdochii DSM 12563	YP_003634994.1	296127742	fatty acid synthesis plsX protein
NC_014150	Brachyspira murdochii DSM 12563	YP_003635011.1	296127759	Na/Pi-cotransporter II-related protein
NC_011047	Candidatus phytoplasma Mali	YP_002004081.1	194246442	similar to ATP-dependent Zn protease
NC_011047	Candidatus phytoplasma Mali	YP_002004255.1	194246616	Cation transport ATPase, similar to MgtA protein
NC_011047	Candidatus phytoplasma Mali	YP_002004402.1	194246763	ABC-type cobalt transport system, permease component
NC_011047	Candidatus phytoplasma Mali	YP_002004427.1	194246788	probable lysophospholipase
NC_000908	Mycoplasma genitalium G37	NP_072715.1	12044905	preprotein translocase subunit SecE
NC_000908	Mycoplasma genitalium G37	NP_073011.1	12045200	DNA-directed RNA polymerase subunit beta
NC_000908	Mycoplasma genitalium G37	NP_073077.1	12045266	F0F1 ATP synthase subunit C
NC_000908	Mycoplasma genitalium G37	NP_073130.1	12045319	L-lactate dehydrogenase/malate dehydrogenase
NC_013511	Mycoplasma hominis -	YP_003302688.1	269114925	Oligopeptide ABC transporter substrate-binding protein
NC_013511	Mycoplasma hominis -	YP_003302751.1	269114988	Endonuclease IV
NC_013511	Mycoplasma hominis -	YP_003302848.1	269115085	P75 related protein, predicted lipoprotein
NC_013511	Mycoplasma hominis -	YP_003302885.1	269115122	Vaa surface lipoprotein adhesin
NC_000912	Mycoplasma pneumoniae M129	NP_109737.1	13507788	membrane export protein family
NC_000912	Mycoplasma pneumoniae M129	NP_109938.1	13507989	glucose-6-phosphate isomerase
NC_000912	Mycoplasma pneumoniae M129	NP_109996.1	13508047	aa_permeases
NC_000912	Mycoplasma pneumoniae M129	NP_110006.1	13508057	amino acid permease
NC_000912	Mycoplasma pneumoniae M129	NP_110177.1	13508228	species specific lipoprotein
NC_000912	Mycoplasma pneumoniae M129	NP_110292.1	13508342	F0F1 ATP synthase subunit C
NC_002967	Treponema denticola ATCC 35405	NP_970638.1	42525540	CDP-alcohol phosphatidyltransferase family protein
NC_002967	Treponema denticola ATCC 35405	NP_970645.1	42525547	ABC transporter ATP-binding protein
NC_002967	Treponema denticola ATCC 35405	NP_971019.1	42525921	major outer sheath protein
NC_002967	Treponema denticola ATCC 35405	NP_971366.1	42526268	Na+/H+ antiporter family protein
NC_002967	Treponema denticola ATCC 35405	NP_971446.1	42526348	Na(+)-translocating NADH-quinone reductase, C subunit
NC_002967	Treponema denticola ATCC 35405	NP_971447.1	42526349	Na(+)-translocating NADH-quinone reductase, B subunit
NC_002967	Treponema denticola ATCC 35405	NP_971565.1	42526467	LemA family protein
NC_002967	Treponema denticola ATCC 35405	NP_971649.1	42526551	polynucleotide phosphorylase/polyadenylase
NC_002967	Treponema denticola ATCC 35405	NP_972033.1	42526935	glycosyl transferase, group 1 family protein
NC_002967	Treponema denticola ATCC 35405	NP_972302.1	42527204	serine/threonine protein phosphatase family protein
NC_002967	Treponema denticola ATCC 35405	NP_972316.1	42527218	flagellar filament outer layer protein
NC_002967	Treponema denticola ATCC 35405	NP_972519.1	42527421	glycerol kinase
NC_002967	Treponema denticola ATCC 35405	NP_972520.1	42527422	cytidyltransferase-like protein
NC_002967	Treponema denticola ATCC 35405	NP_972803.1	42527705	membrane protein
NC_002967	Treponema denticola ATCC 35405	NP_972884.1	42527786	RND family efflux transporter MFP subunit
NC_002967	Treponema denticola ATCC 35405	NP_972928.1	42527830	efflux pump component MtrF
NC_002967	Treponema denticola ATCC 35405	NP_972939.1	42527841	FMN-binding domain-containing protein
NC_002967	Treponema denticola ATCC 35405	NP_973049.1	42527951	ankyrin repeat-containing protein
NC_002967	Treponema denticola ATCC 35405	NP_973298.1	42528200	CCS family citrate carrier protein
NC_002967	Treponema denticola ATCC 35405	NP_973344.1	42528246	type I restriction-modification system, M subunit
NC_000919	Treponema pallidum Nichols	NP_218455.1	15639009	phenylalanyl-tRNA synthetase subunit beta
NC_000919	Treponema pallidum Nichols	NP_218771.1	15639322	6-phosphogluconate dehydrogenase
NC_000919	Treponema pallidum Nichols	NP_218864.1	15639415	V-type ATP synthase subunit E
NC_000919	Treponema pallidum Nichols	NP_219121.1	15639671	methylgalactoside ABC transporter, periplasmic galactose-binding protein (mglB-2)
NC_000919	Treponema pallidum Nichols	NP_219157.1	15639707	flagellar motor switch protein (fliY)
NC_000919	Treponema pallidum Nichols	NP_219174.1	15639724	sugar ABC transporter, periplasmic binding protein (msmE)
NC_000919	Treponema pallidum Nichols	NP_219473.1	15640020	cation-transporting ATPase, P-type
NC_000919	Treponema pallidum Nichols	NP_219478.1	15640025	ATP-dependent Clp protease proteolytic subunit
NC_010741	Treponema pallidum SS14	YP_001933080.1	189025308	sugar ABC transporter, periplasmic binding protein
NC_010741	Treponema pallidum SS14	YP_001933081.1	189025309	sugar ABC transporter, permease protein
NC_010741	Treponema pallidum SS14	YP_001933137.1	189025365	protein TprD
NC_010741	Treponema pallidum SS14	YP_001933271.1	189025499	amino acid ABC transporter, permease protein
NC_010741	Treponema pallidum SS14	YP_001933410.1	189025638	possible protein McbG
NC_010741	Treponema pallidum SS14	YP_001933429.1	189025657	possible V-type ATPase, subunit E
NC_010741	Treponema pallidum SS14	YP_001933571.1	189025799	protein Tp70
NC_010741	Treponema pallidum SS14	YP_001933831.1	189026059	possible ankyrin
NC_010503	Ureaplasma parvum serovar 3 ATCC 27815	YP_001752164.1	170761917	HDOD domain-contain protein
NC_010503	Ureaplasma parvum serovar 3 ATCC 27815	YP_001752305.1	170762191	amino acid antiporter
NC_010503	Ureaplasma parvum serovar 3 ATCC 27815	YP_001752407.1	170762314	LemA family protein
NC_010503	Ureaplasma parvum serovar 3 ATCC 27815	YP_001752499.1	170762126	DNA polymerase III subunit alpha
