# Supplementary material for: Identification of Surprisingly Diverse Type IV Pili, across a Broad Range of Gram-Positive Bacteria
Source: PLoS One. 2011 Dec 21;6(12):e28919. doi: 10.1371/journal.pone.0028919 (PMC3244431; doi:10.1371/journal.pone.0028919)
Supplement: Table S3 — Features of false negatives and false positives from PilFind analysis. (XLS) [file pone.0028919.s003.xls]

## Sheet: Sheet1
Table S3: Features of false negatives and false positives† from PilFind analysis
False Negatives
Species	GI Number	Annotation	N-terminal sequence (First 50 aa residues)a	Reason missed by PilFind	predicted first TM position
Gram-positive bacteria
Clostridium sp. L2-50	GI:160893698	hypothetical protein CLOL250_01252	mpdkpepkra mknvkrfltd esgmgvveil litvgiftp	moitifb not found (less than 14 non-charged residue)	21-38
Clostridium cellulolyticum H10	GI:220929806	hypothetical protein Ccel_2405	mikfkkllkn ekgetfievl aavtllavia gpllsmvmss yyynrdaeqk	moitifb not found (charged residue at position 1)	15-37
Clostridium kluyveri DSM 555	GI:153953742	hypothetical protein CKL_1117	mcrkrgftli eimiviavig ilsmvlvpkv gaiklqsknk svstnallvr	Protein too large (size - 685aa)	7-26
Clostridium leptum DSM 753	GI:160931314	hypothetical protein CLOLEP_00151	mrsrfttdqr gggsasvgml llmpaimlla fggievgmwc hahqstiaaa	moitifb not found	12-24
Desulfotomaculum reducens MI-1	GI:134299955	hypothetical protein Dred_2109	msksrsnvnl ytqkdskvtp eerwwlgldt iihlwseeca qgmaeyglil	Motif start occurs outside the first 35 aa residues	46-68
Gram-negative bacteria
Burkholderia pseudomallei K96243	GI:53719424	hypothetical protein BPSL1811	mkrlarlvhd ergvvslefv lafpfmmlvl fgivdtslll cdkavitnas	Protein has 2 TM domains	13-35
Burkholderia pseudomallei K96243	GI:53722616	type IV pilus biosynthesis protein	mlsrrrargf aliemlgala iaalllagia ammdsslddv raqqaaqyqa	Protein too large (size - 557aa)	9-31
Pseudomonas aeruginosa PAO1	GI:15599749†*	PilX	mnnfpaqqrg atlvialail vivtllavss mrevvlesri tgnvieqtrl	Canonical TFP motif absent (No charged residue at +5)	13-35
Salmonella enterica subsp. enterica serovar Typhi str. CT18	GI:16763018†	prepilin	mlsnsmknet egkmmnevst lnpcnrpdrg msadagatal filviigvia	Canonical TFP motif absent (D at position +4 instead of +5)	35-57
False Positives
Species	GI Number	Annotation	N-terminal sequence	Reason identified by PilFind
Borrelia burgdorferi B31	GI:15594424	hypothetical protein BB0078	mgirnfllkr lileeknsla ltiviilsia lgeiiiilti simngfqndf	TFP motif present	21-43
Brachyspira hyodysenteriae WA1	GI:225620563	putative periplasmic protein	mkkilcllva ltvlstsalf adwyvplnqv pqaviatakr typqaqiwav	TFP motif present (predicted first TM possible SP)	5-27
Brachyspira murdochii DSM 12563	GI:296126781	periplasmic protein	mkkilcllaa ltvistsalf adwyvplnqv pqavlatarr typqaqiwav	TFP motif present (predicted first TM possible SP)	5-27
Brachyspira murdochii DSM 12563	GI:296126120	hypothetical protein Bmur_1078	mtgswlmdyf iygciilmiv piaacilral knskkn	TFP motif present (predicted first TM possible SP)	5-27
† only GI:15599749 and GI:16763018 are experimentally verified pilins
* Occurs outside TBG+ operon
a Conserved G/A/S at position -1 and E/D at position +5 are highlighted in bold green. Charged amino acids within the hyrophobic stretch are highlighted in red, first transmembrane domain is underlined
b motif refers to the prepilin peptidase cleavage motif [GAS]-[ACFGILMNPQSTVWY]4-[DE] followed by fourteen non-charged residues
